# Supplementary material for: Genome-Wide Analysis of CPP Transcription Factor Family in Endangered Plant Phoebe bournei and Its Response to Adversity
Source: Plants (Basel). 2025 Mar 5;14(5):803. doi: 10.3390/plants14050803 (PMC11902078; doi:10.3390/plants14050803)
Supplement: Supplementary file 1 [file plants-14-00803-s001.zip › Table S1.xlsx]

## Sheet: 引物
Table S1 Primers used in qRT-PCR test
	F	R
>OF04268-RA	CCAGCACGAGGCAGGTTTAG	TGGTTGTGGGCTCAATTCCC
>OF21316-RA	TCTCAGCAGCAGCGTGGAAC	TCGAATGGCTGCGGTTTGGA
>OF27418-RA	ATGCTTTGCTGCTGGAGTCT	AGCAAACGCAAGAGGATTGC
>OF22648-RA	CAGGAAAGGCGCGTGTTGAC	CGTTTCGGTTTGTGCAGCCA
>OF27954-RA	TGGCAGCAACTCTCTGATGC	GCAACGTTTGCAACCCTCAT
>OF00759-RA	GCGTGTTTCTCCTCCACACA	GGAAAGAGGGCACAGACTGC
